# Supplementary material for: Transcriptomic Insights into Functions of LkABCG36 and LkABCG40 in Nicotiana tabacum
Source: Plants (Basel). 2023 Jan 4;12(2):227. doi: 10.3390/plants12020227 (PMC9860546; doi:10.3390/plants12020227)
Supplement: Supplementary file 1 [file plants-12-00227-s001.zip]

Archive with 2 entries (2 files):
- Date S1.pdf
- Table S1.xlsx
