# Supplementary material for: Transcriptomic Insights into Functions of LkABCG36 and LkABCG40 in Nicotiana tabacum
Source: Plants (Basel). 2023 Jan 4;12(2):227. doi: 10.3390/plants12020227 (PMC9860546; doi:10.3390/plants12020227)
Supplement: Supplementary file 1 [file plants-12-00227-s001.zip › Table S1.xlsx]

## Sheet: Sheet1
Table S1. The list of primer sequence
Gene name	NCBI Gene description	F	R
HSC70-1	Heat shock 70 kDa protein 1	AGGTGGAGACATGGGTGGTG	TCATTAGGCACACAGATCTCTG
ABCG36	ABC transporter G family member 36	GGGAGAATGTCCTGGAGTTTTT	ATTCCTTGACAGGTATGTAGCG
LOC109223084	auxin-responsive protein IAA16-like	GCTTGTCGGCGATGTCCCTTG	TTGCATTTCTCCATATCCTTA
LOC104113066	indole-3-acetic acid-amido synthetase GH3.6-like	CGTTCATCTATCCTTTGTTCTCA	ACCTTCTCCCTAGCTCTTCTTCA
LOC109227081	auxin response factor 10-like	ACATGTTTGGGATAGAAAGA	CAGCAGTTGGCAGATGAGTG
LOC107814654	histidine kinase CKI1-like	TGTGGAGAAGAAGGTTATGGCT	GGAGATGACCGAAATTGGAGTC
LOC104231008	glucose-6-phosphate 1-dehydrogenase, chloroplastic	CAACAAGTGGGTGGACAAGAG	CGAGAAACGAAGAACTGAGAG
LOC104095422	fructose-bisphosphate aldolase 1, chloroplastic-like	CGCCAGGCGTACAGGACTCTA	GCTCAACAAGCACATCAACCA
LOC104217259	glutamate dehydrogenase B	ACATGTGAAAGAAAATCGCGG	TCAGTTGGATGGTTAGCAGCC
ABCG40	ABC transporter G family member 40	TTATTTATCAGGGTCAGCGAGA	TCCTTCACTGGAACATAACGGT
LOC104234183	probable disease resistance protein RF9	GTTGGGCTGAAAAAAGAAAAGGA	AGATACACGAATGTTGAGGCGGT
LOC104215816	putative late blight resistance protein homolog R1A-10	TGTTTGACCTTTTGTCTCGTG	ATTAATTGTCTCATCCTTGCT
LOC104245491	putative late blight resistance protein homolog R1B-16	ATTTAGATGTGGTCTCCCTT	CTCCTTGTGTTATCATTCGG
LOC104245013	probable WRKY transcription factor 41	ATTCCCTCCTACCCCACTAAA	AAAATCCACAGAGAAATCCCA
LOC104210912	WRKY transcription factor 22-like	AATCATCCTATGCCCACACACAG	TTCCAATTCTTCCAAACCCTCAA
LOC104115180	probable WRKY transcription factor 41	CAGAAAGTGGGGAATCAAAAA	TGGGTAGGCAACAATGACAAG
LOC104213127	probable WRKY transcription factor 70	ATTCAAGAAAATCCGCCACTAT	TCCCTCCATCAAATCCAAAAAA
